# Supplementary material for: Arterial Enhancement Fraction-Spectral CT-Based Model as Part of Prediction Model in BRAFV600E-Positive Papillary Thyroid Carcinoma
Source: Diagnostics (Basel). 2025 Nov 6;15(21):2817. doi: 10.3390/diagnostics15212817 (PMC12607739; doi:10.3390/diagnostics15212817)
Supplement: Supplementary file 1 [file diagnostics-15-02817-s001.zip]

Archive with 1 entries (1 files):
- diagnostics-3942361-supplementary.pdf
